# Supplementary material for: Characterization of m6A-related lncRNA signature in neuroblastoma
Source: Front Pediatr. 2022 Oct 17;10:927885. doi: 10.3389/fped.2022.927885 (PMC9618704; doi:10.3389/fped.2022.927885)
Supplement: Supplementary file 1 [file Table1.xlsx]

## Sheet: Clinical Data
TARGET USI	Gender	Age at Diagnosis in Days	Event Free Survival Time in Days	Vital Status	Overall Survival Time in Days	INSS Stage	MYCN status	MKI	COG Risk Group	riskScore
TARGET-30-PAPLSD	Male	710	583	Dead	1383	Stage 4	Not Amplified	Unknown	High Risk	0.657581
TARGET-30-PAMBMJ	Male	954	449	Dead	491	Stage 4	Amplified	Intermediate	High Risk	2.10675
TARGET-30-PAPBGH	Female	1074	470	Dead	723	Stage 4	Not Amplified	Unknown	High Risk	2.77167
TARGET-30-PALUYS	Female	1214	693	Dead	1284	Stage 4	Not Amplified	High	High Risk	3.61782
TARGET-30-PASSRS	Male	2492	861	Dead	1319	Stage 4	Not Amplified	Intermediate	High Risk	2.07424
TARGET-30-PATDXC	Male	1659	444	Dead	916	Stage 4	Not Amplified	High	High Risk	1.54114
TARGET-30-PASUYG	Male	1418	505	Alive	2193	Stage 4	Not Amplified	Intermediate	High Risk	1.4627
TARGET-30-PASWFB	Female	727	87	Dead	87	Stage 4	Amplified	High	High Risk	2.09025
TARGET-30-PAPTFZ	Male	564	516	Dead	779	Stage 4	Amplified	High	High Risk	1.17947
TARGET-30-PARFWB	Male	1555	1105	Dead	1836	Stage 4	Not Amplified	Low	High Risk	2.50593
TARGET-30-PASSWW	Male	7	2095	Alive	2095	Stage 4s	Not Amplified	Low	Intermediate Risk	0.285424
TARGET-30-PALVKK	Female	1810	217	Dead	1033	Stage 4	Not Amplified	Low	High Risk	0.87543
TARGET-30-PASMDM	Male	25	1324	Alive	1324	Stage 4s	Not Amplified	Low	Low Risk	0.20196
TARGET-30-PASWIJ	Male	2537	1940	Alive	1940	Stage 4	Not Amplified	Intermediate	High Risk	0.355426
TARGET-30-PAPUNH	Female	3425	2958	Alive	2958	Stage 3	Amplified	High	High Risk	0.344169
TARGET-30-PANBJH	Female	1030	168	Dead	920	Stage 4	Not Amplified	Intermediate	High Risk	2.33357
TARGET-30-PAIVHE	Male	1123	672	Dead	1605	Stage 4	Not Amplified	Low	High Risk	2.65703
TARGET-30-PANKFE	Female	1280	402	Alive	402	Stage 4	Not Amplified	Low	High Risk	0.900074
TARGET-30-PAPCTS	Male	2008	2236	Dead	2636	Stage 4	Amplified	Unknown	High Risk	2.30002
TARGET-30-PALZZV	Female	699	1494	Alive	1934	Stage 4	Amplified	Intermediate	High Risk	1.28149
TARGET-30-PASNEF	Female	696	2213	Alive	2213	Stage 4	Not Amplified	Intermediate	High Risk	2.96357
TARGET-30-PASXHE	Male	1438	2098	Alive	2098	Stage 4	Not Amplified	Intermediate	High Risk	1.45106
TARGET-30-PAPTDH	Female	11	193	Alive	3264	Stage 4s	Not Amplified	Low	Low Risk	0.47161
TARGET-30-PALKUC	Female	823	4399	Alive	4399	Stage 4	Amplified	High	High Risk	1.28984
TARGET-30-PALWVJ	Male	1544	417	Dead	803	Stage 4	Not Amplified	Intermediate	High Risk	4.58832
TARGET-30-PATFCY	Male	1040	787	Dead	787	Stage 4	Not Amplified	High	High Risk	0.97195
TARGET-30-PARAMT	Male	885	493	Dead	493	Stage 4	Not Amplified	Intermediate	High Risk	2.41422
TARGET-30-PANWRR	Male	2937	267	Dead	345	Stage 4	Not Amplified	Low	High Risk	26.361
TARGET-30-PASXGP	Male	834	1898	Alive	1898	Stage 4	Not Amplified	Low	High Risk	0.667431
TARGET-30-PAPHPE	Male	806	453	Dead	470	Stage 4	Not Amplified	Unknown	High Risk	0.074325
TARGET-30-PATHKB	Male	7	1998	Alive	1998	Stage 4s	Not Amplified	Low	Intermediate Risk	0.190876
TARGET-30-PASGAP	Male	1330	1285	Dead	1543	Stage 4	Not Amplified	Low	High Risk	0.824781
TARGET-30-PASCTR	Male	60	2325	Alive	2325	Stage 4s	Not Amplified	Low	Intermediate Risk	0.391614
TARGET-30-PAMYCE	Female	1059	392	Dead	995	Stage 4	Not Amplified	Intermediate	High Risk	2.48669
TARGET-30-PATHVK	Female	2109	171	Alive	1807	Stage 4	Not Amplified	High	High Risk	1.6518
TARGET-30-PATINJ	Male	1037	736	Dead	822	Stage 4	Not Amplified	Intermediate	High Risk	2.67946
TARGET-30-PATDWN	Male	1435	278	Alive	278	Stage 4	Amplified	High	High Risk	0.815524
TARGET-30-PAMNLH	Female	1531	361	Dead	837	Stage 4	Not Amplified	Intermediate	High Risk	0.966299
TARGET-30-PASPBZ	Male	62	2347	Alive	2347	Stage 4s	Not Amplified	High	Intermediate Risk	0.252227
TARGET-30-PATESI	Male	752	622	Dead	958	Stage 4	Amplified	High	High Risk	6.5161
TARGET-30-PASVRU	Male	631	254	Dead	440	Stage 4	Amplified	High	High Risk	3.77064
TARGET-30-PANUKV	Male	1486	356	Dead	404	Stage 4	Amplified	Intermediate	High Risk	11.5069
TARGET-30-PASUML	Male	4	12	Dead	20	Stage 4s	Not Amplified	Low	Intermediate Risk	11.5069
TARGET-30-PATFXV	Female	648	236	Dead	296	Stage 4	Amplified	High	High Risk	4.71123
TARGET-30-PAKYZS	Male	659	238	Alive	3587	Stage 4	Not Amplified	Unknown	High Risk	0.35533
TARGET-30-PATCFL	Male	1041	2125	Alive	2125	Stage 4	Not Amplified	Intermediate	High Risk	1.17912
TARGET-30-PAPVRN	Male	2300	2889	Alive	2889	Stage 4	Not Amplified	Low	High Risk	0.325213
TARGET-30-PANYGR	Male	993	281	Dead	283	Stage 4	Not Amplified	Unknown	High Risk	4.18756
TARGET-30-PAMEZH	Female	746	330	Dead	330	Stage 4	Amplified	Unknown	High Risk	1.80977
TARGET-30-PASUCB	Male	1008	1976	Alive	1976	Stage 4	Not Amplified	Low	High Risk	1.35976
TARGET-30-PARZHA	Male	3	2489	Alive	2489	Stage 4s	Not Amplified	Low	Low Risk	0.334053
TARGET-30-PAPVXS	Male	1366	224	Dead	224	Stage 4	Not Amplified	High	High Risk	2.3651
TARGET-30-PAUDDK	Male	361	344	Alive	1528	Stage 3	Not Amplified	Low	Intermediate Risk	0.31409
TARGET-30-PALNVP	Female	1155	4665	Alive	4665	Stage 4	Not Amplified	Low	High Risk	0.328296
TARGET-30-PASZKE	Male	31	8	Dead	8	Stage 4s	Not Amplified	High	Intermediate Risk	2.21488
TARGET-30-PAPBJE	Male	1860	3467	Alive	3467	Stage 4	Amplified	High	High Risk	0.206363
TARGET-30-PASMJG	Female	1765	1162	Dead	1544	Stage 4	Not Amplified	Unknown	High Risk	1.00696
TARGET-30-PASPER	Female	753	638	Alive	2087	Stage 4	Not Amplified	Low	High Risk	0.473942
TARGET-30-PAPVFD	Male	1961	1765	Dead	1765	Stage 4	Not Amplified	Unknown	High Risk	2.18321
TARGET-30-PAMMXF	Male	1661	140	Dead	197	Stage 4	Amplified	Low	High Risk	15.4877
TARGET-30-PAPUEB	Female	1595	2772	Alive	2772	Stage 4	Not Amplified	Unknown	High Risk	0.0870354
TARGET-30-PANBSP	Female	1064	470	Dead	659	Stage 4	Not Amplified	Low	High Risk	6.08569
TARGET-30-PASTCN	Male	1900	870	Dead	1033	Stage 4	Not Amplified	Intermediate	High Risk	1.45682
TARGET-30-PAPICY	Female	58	205	Alive	205	Stage 4s	Not Amplified	Intermediate	Low Risk	0.157441
TARGET-30-PARDIW	Male	2048	2829	Alive	2829	Stage 4	Not Amplified	Intermediate	High Risk	1.36839
TARGET-30-PASHFA	Female	406	201	Dead	333	Stage 3	Amplified	High	High Risk	2.47733
TARGET-30-PANZPV	Female	1757	1013	Dead	1261	Stage 4	Not Amplified	Unknown	High Risk	7.79025
TARGET-30-PASTKC	Male	3035	1952	Alive	1952	Stage 4	Not Amplified	Low	High Risk	0.11768
TARGET-30-PASXRJ	Female	583	266	Alive	1837	Stage 4	Not Amplified	Low	High Risk	0.359642
TARGET-30-PASNZU	Male	1099	954	Dead	1692	Stage 4	Amplified	High	High Risk	1.48024
TARGET-30-PALBFW	Male	804	611	Dead	1073	Stage 4	Not Amplified	Low	High Risk	0.547841
TARGET-30-PAPEFE	Male	990	138	Dead	150	Stage 4	Amplified	Intermediate	High Risk	8.02152
TARGET-30-PATGJU	Female	59	1219	Alive	1219	Stage 4s	Not Amplified	Low	Low Risk	0.300455
TARGET-30-PAITEG	Male	1034	692	Dead	812	Stage 4	Not Amplified	Unknown	High Risk	1.54964
TARGET-30-PASXRG	Female	1278	1749	Alive	1749	Stage 4	Amplified	High	High Risk	1.33692
TARGET-30-PALETP	Female	1466	251	Dead	251	Stage 4	Not Amplified	Intermediate	High Risk	7.23778
TARGET-30-PAPKXS	Female	2547	978	Dead	2384	Stage 4	Not Amplified	Intermediate	High Risk	0.910639
TARGET-30-PARFRE	Female	60	2451	Alive	2451	Stage 4s	Not Amplified	Unknown	Low Risk	1.18929
TARGET-30-PAPEAV	Female	696	3462	Alive	3462	Stage 4	Not Amplified	Low	High Risk	1.65254
TARGET-30-PALTEG	Male	1367	523	Dead	551	Stage 4	Not Amplified	Intermediate	High Risk	1.96507
TARGET-30-PARACS	Male	1180	1328	Alive	1328	Stage 4	Not Amplified	High	High Risk	3.17096
TARGET-30-PAPZYZ	Female	550	1209	Alive	1209	Stage 4	Amplified	Unknown	High Risk	0.0654478
TARGET-30-PASFIC	Male	51	2152	Alive	2152	Stage 4s	Not Amplified	Low	Low Risk	0.273767
TARGET-30-PARNNC	Female	41	735	Alive	2611	Stage 4s	Not Amplified	Low	Low Risk	0.167525
TARGET-30-PARBAJ	Male	35	302	Alive	3122	Stage 3	Not Amplified	Intermediate	Intermediate Risk	0.200031
TARGET-30-PANXJL	Male	5734	431	Alive	431	Stage 4	Not Amplified	Low	High Risk	0.0803028
TARGET-30-PAMVRA	Female	1554	2433	Dead	2433	Stage 4	Not Amplified	Low	High Risk	0.81354
TARGET-30-PANZVU	Male	1713	934	Dead	934	Stage 4	Not Amplified	Unknown	High Risk	0.749413
TARGET-30-PARHAM	Female	341	38	Dead	2466	Stage 4	Not Amplified	Unknown	Intermediate Risk	0.398242
TARGET-30-PANSBN	Male	2329	505	Dead	836	Stage 4	Not Amplified	High	High Risk	0.266441
TARGET-30-PASEGA	Male	1091	469	Dead	809	Stage 4	Not Amplified	High	High Risk	2.17151
TARGET-30-PARZCJ	Male	242	2435	Alive	2435	Stage 3	Not Amplified	Low	Intermediate Risk	0.706116
TARGET-30-PANNMS	Female	1080	3509	Alive	3509	Stage 4	Not Amplified	Unknown	High Risk	1.03749
TARGET-30-PARJVP	Male	56	2064	Alive	2064	Stage 4s	Not Amplified	Unknown	Low Risk	0.07193
TARGET-30-PAPZYP	Female	1010	2386	Alive	2386	Stage 4	Amplified	Unknown	High Risk	2.50636
TARGET-30-PASWVY	Female	2477	1918	Alive	1918	Stage 4	Not Amplified	Intermediate	High Risk	0.181078
TARGET-30-PASXIE	Male	837	2123	Alive	2123	Stage 4	Amplified	Intermediate	High Risk	1.37766
TARGET-30-PATAYJ	Male	52	1744	Alive	1744	Stage 4s	Not Amplified	Low	Low Risk	0.34453
TARGET-30-PAITCI	Male	728	232	Dead	324	Stage 4	Not Amplified	Low	High Risk	12.8339
TARGET-30-PAKZRH	Male	21	3341	Alive	3341	Stage 4s	Not Amplified	Low	Intermediate Risk	1.02273
TARGET-30-PASJZC	Female	74	367	Alive	2083	Stage 4s	Amplified	Low	High Risk	0.406807
TARGET-30-PATBMM	Male	1112	709	Alive	768	Stage 4	Not Amplified	Low	High Risk	3.68796
TARGET-30-PASNML	Male	8	2185	Alive	2185	Stage 4s	Not Amplified	Intermediate	Low Risk	0.0777402
TARGET-30-PASZPI	Male	645	453	Dead	1014	Stage 4	Amplified	High	High Risk	1.10034
TARGET-30-PALXTB	Male	635	4621	Alive	4621	Stage 4	Not Amplified	Low	High Risk	0.315672
TARGET-30-PAPKWN	Female	710	260	Dead	465	Stage 4	Amplified	High	High Risk	4.21687
TARGET-30-PARZIP	Male	2273	632	Alive	2511	Stage 4	Not Amplified	Low	High Risk	0.819178
TARGET-30-PANZRV	Male	72	3434	Alive	3434	Stage 4s	Not Amplified	Intermediate	Low Risk	0.131871
TARGET-30-PAIPGU	Female	898	436	Dead	436	Stage 4	Not Amplified	Unknown	High Risk	17.0992
TARGET-30-PATEPF	Male	1434	304	Dead	304	Stage 4	Not Amplified	High	High Risk	0.732464
TARGET-30-PANGXK	Male	1266	1855	Alive	3792	Stage 4	Not Amplified	Low	High Risk	1.07667
TARGET-30-PASYPX	Female	1514	296	Alive	2215	Stage 4	Not Amplified	Intermediate	High Risk	0.113902
TARGET-30-PAIXIF	Male	1315	2228	Alive	2228	Stage 4	Not Amplified	Intermediate	High Risk	0.113902
TARGET-30-PAPUWY	Female	1955	765	Dead	1102	Stage 4	Not Amplified	High	High Risk	0.48859
TARGET-30-PASFGG	Female	1037	700	Dead	700	Stage 4	Not Amplified	High	High Risk	1.35086
TARGET-30-PASRFS	Female	1328	1675	Alive	2075	Stage 4	Not Amplified	Intermediate	High Risk	1.40569
TARGET-30-PAPBZI	Male	1710	172	Dead	430	Stage 4	Not Amplified	Unknown	High Risk	10.2913
TARGET-30-PATDXG	Male	688	2052	Alive	2052	Stage 4	Amplified	High	High Risk	2.235
TARGET-30-PASWYR	Male	958	1893	Alive	1893	Stage 4	Amplified	High	High Risk	1.94013
TARGET-30-PATEKG	Female	1275	1988	Alive	1988	Stage 4	Not Amplified	Intermediate	High Risk	0.8784
TARGET-30-PAISNS	Male	1070	410	Dead	421	Stage 4	Not Amplified	Unknown	High Risk	5.119
TARGET-30-PARYNK	Female	2279	2351	Alive	2351	Stage 4	Not Amplified	Intermediate	High Risk	1.14926
TARGET-30-PAPTLV	Female	641	366	Dead	575	Stage 4	Amplified	Low	High Risk	4.41373
TARGET-30-PALEVG	Male	666	4948	Alive	4948	Stage 4	Amplified	Intermediate	High Risk	2.41399
TARGET-30-PARDCK	Female	2060	2991	Alive	2991	Stage 4	Not Amplified	Unknown	High Risk	0.44983
TARGET-30-PASSRN	Male	5345	2227	Alive	2227	Stage 4	Amplified	Low	High Risk	2.73405
TARGET-30-PARGKK	Male	2241	1075	Dead	1321	Stage 4	Not Amplified	Low	High Risk	1.02111
TARGET-30-PAMZGT	Male	602	603	Alive	3823	Stage 4	Amplified	Unknown	High Risk	0.714481
TARGET-30-PAIFXV	Female	2004	630	Dead	1114	Stage 4	Not Amplified	Unknown	High Risk	0.464805
TARGET-30-PAPTAN	Male	1462	2054	Alive	2054	Stage 4	Not Amplified	Unknown	High Risk	0.293538
TARGET-30-PANUIF	Female	2234	3726	Alive	3726	Stage 4	Not Amplified	Low	High Risk	1.46853
TARGET-30-PANBMJ	Male	993	577	Dead	3776	Stage 4	Not Amplified	Low	High Risk	2.40445
TARGET-30-PARBGP	Female	3625	1524	Dead	2039	Stage 4	Not Amplified	High	High Risk	0.323568
TARGET-30-PATYIL	Female	328	239	Dead	481	Stage 4	Not Amplified	Intermediate	Intermediate Risk	0.696914
TARGET-30-PARVLK	Female	6021	428	Dead	875	Stage 4	Not Amplified	Unknown	High Risk	1.03552
TARGET-30-PANRRW	Male	1730	408	Alive	2178	Stage 4	Not Amplified	Unknown	High Risk	0.471039
TARGET-30-PARACM	Female	1442	2994	Alive	2994	Stage 4	Not Amplified	High	High Risk	0.112703
TARGET-30-PANRHJ	Female	1117	363	Dead	416	Stage 4	Not Amplified	Unknown	High Risk	1.14914
TARGET-30-PASCFC	Male	18	2522	Alive	2522	Stage 4s	Not Amplified	Low	Low Risk	0.0746066
TARGET-30-PAPUAR	Female	515	3065	Alive	3065	Stage 4	Not Amplified	Intermediate	High Risk	0.446038
TARGET-30-PALIIN	Male	1279	684	Dead	1395	Stage 4	Not Amplified	High	High Risk	3.97751
TARGET-30-PATGLU	Male	1037	715	Dead	1330	Stage 4	Not Amplified	Intermediate	High Risk	1.7121
TARGET-30-PASMNT	Female	4802	233	Dead	1696	Stage 4	Not Amplified	Intermediate	High Risk	0.53325
TARGET-30-PARSBI	Female	2390	1377	Dead	1743	Stage 4	Not Amplified	Low	High Risk	1.50787
TARGET-30-PANLET	Female	1973	830	Dead	1212	Stage 4	Not Amplified	Unknown	High Risk	1.89736
TARGET-30-PANJLH	Male	1010	500	Dead	500	Stage 4	Amplified	Intermediate	High Risk	1.73615
TARGET-30-PASNPG	Female	318	302	Alive	2274	Stage 3	Not Amplified	Intermediate	Intermediate Risk	0.529505
TARGET-30-PASGUT	Male	1259	401	Alive	401	Stage 4	Not Amplified	Low	High Risk	0.531928
TARGET-30-PALCBW	Female	679	4565	Alive	4565	Stage 4	Not Amplified	Low	High Risk	0.0611153
TARGET-30-PANRVJ	Male	4781	3722	Alive	3722	Stage 4	Not Amplified	Intermediate	High Risk	0.530649
TARGET-30-PARKGJ	Male	1616	841	Dead	1636	Stage 4	Not Amplified	High	High Risk	5.77117
TARGET-30-PAMZMG	Female	614	533	Dead	763	Stage 4	Amplified	Intermediate	High Risk	4.74854
TARGET-30-PATNKP	Male	3446	616	Dead	1549	Stage 4	Not Amplified	Intermediate	High Risk	1.53056
TARGET-30-PAPVEB	Male	1720	263	Dead	1211	Stage 2b	Not Amplified	Intermediate	Low Risk	1.63824
